# Supplementary material for: Patient-Representative Cell Line Models in a Heterogeneous Disease: Comparison of Signaling Transduction Pathway Activity Between Ovarian Cancer Cell Lines and Ovarian Cancer
Source: Cancers (Basel). 2024 Dec 2;16(23):4041. doi: 10.3390/cancers16234041 (PMC11640608; doi:10.3390/cancers16234041)
Supplement: Supplementary file 1 [file cancers-16-04041-s001.zip]

Archive with 4 entries (4 files):
- Figure S3.pdf
- Figure S4.pdf
- Figure S5.pdf
- Supplementary File S1.pdf
